# Supplementary material for: Highly Flexible Triboelectric Nanogenerator Using Porous Carbon Nanotube Composites
Source: Polymers (Basel). 2023 Feb 24;15(5):1135. doi: 10.3390/polym15051135 (PMC10006981; doi:10.3390/polym15051135)
Supplement: Supplementary file 1 [file polymers-15-01135-s001.zip]

Archive with 3 entries (3 files):
- Supplementary_Information.pdf
- Video S1. 118 white LEDs were turned on to check the output performance of the FCS-TENG.mp4
- Video S2. Power supply to the portable calculator after charging the capacitor using the bridge rectifier circuit.mp4
